# Supplementary material for: Dissecting the Molecular Mechanisms Driving Electropathology in Atrial Fibrillation: Deployment of RNA Sequencing and Transcriptomic Analyses
Source: Cells. 2023 Sep 9;12(18):2242. doi: 10.3390/cells12182242 (PMC10526291; doi:10.3390/cells12182242)
Supplement: Supplementary file 1 [file cells-12-02242-s001.zip]

Archive with 1 entries (1 files):
- cells-2534042-supplementary.xlsx
