# Supplementary material for: Dissecting the Molecular Mechanisms Driving Electropathology in Atrial Fibrillation: Deployment of RNA Sequencing and Transcriptomic Analyses
Source: Cells. 2023 Sep 9;12(18):2242. doi: 10.3390/cells12182242 (PMC10526291; doi:10.3390/cells12182242)
Supplement: Supplementary file 1 [file cells-12-02242-s001.zip › cells-2534042-supplementary.xlsx]

## Sheet: S1 List of overlapping DEGs 
Zeemering e.a. & Van den Berg e.a.	Zeemering e.a. & LeBlanc e.a.	Zeemering e.a. & Alvarez e.a.	Van den Berg e.a. & LeBlanc e.a.	Van den Berg e.a. & Alvarez e.a.	LeBlanc e.a. & Alvarez e.a.	Zeemering e.a. & Van den Berg e.a. & LeBlanc e.a.	Zeemering e.a. & Van den Berg e.a. & Alvarez e.a.	Van den Berg e.a. & LeBlanc e.a. & Alvarez e.a.	Zeemering e.a. & Van den Berg e.a. & LeBlanc e.a. & Alvarez e.a.
ABCD2	CALM2	ACAP1	A4GALT	ABCA1	ACOT9	GJA3	ALDH2	ALS2CL	CKAP4
ACSF2	CCND1	PNCK	AADAC	ABRA	ACTR1B	RNF216	ETV4	ARRB1
ADCY6	CDH23		AATK	ACKR1	AKR1B1	TBC1D5	IGFBP2	BGN
ADD3	CRMP1		ABHD18	ADAMTS19	APOBEC2	TM4SF1	RCAN1	BRD8
AHCTF1	CSGALNACT1		ABHD2	ADAMTS4	ATP9A	TMEM176A	ST6GAL1	FSTL3
ALPK3	GNAO1		ACKR4	ADGRE5	CASP3			GATB
ARSG	KCNK3		ADAMTS1	ADGRF5	CD44			ITGAV
B3GNT4	TNK2		ADARB1	ALAD	CERS4			JADE2
BCL7C			ADCY10	ANXA9	CHN1			LAMA2
BLMH			ADGRD1	AP1S3	CMAS			LBR
C2orf49			ADGRG1	ARID5A	CMYA5			LGALS3
CGNL1			ADRA1B	ARID5B	COL8A2			MTCL1
CHDH			ALDH1A2	ARL4C	DES			NT5C2
CHGB			AMOT	ATL1	EFNA1			PALD1
COL21A1			ANKRD50	ATP13A3	EIF3J			PTPRF
DHRS9			AP3M1	ATP1B3	ERRFI1			RORC
DISC1			ARAP3	ATP23	FBN1			SELENBP1
DKK3			ARHGAP18	ATP6V0E1	FEZ2			SEMA6A
DYRK4			ARHGAP20	BAG2	FLNC			SLC16A3
FAM181B			ARHGEF1	BLVRA	FMO2			SMARCA2
FERMT1			ARHGEF15	BMP7	FN1			TCP11L2
FHL2			ARMCX2	BTNL9	FSTL1			TMEM165
GDPGP1			ARMCX6	C11orf96	FZD2			TNC
GRIP2			ASPN	CA14	GPD1			TSPAN14
INTS6			ASRGL1	CALU	HADH			VCAN
KRT8			ATF2	CARNS1	HK2
MARK4			ATP1B1	CASKIN2	HSPB6
MDM1			BAD	CCDC51	HSPB8
MYH7			BAHCC1	CD14	KLF6
NPC2			BICD1	CHORDC1	KLHL13
PDE1A			BPHL	CHRD	KYAT3
PLEKHA2			C3	CLMP	LAMA1
PPP1CA			CA11	CMBL	LOXL1
PPP1R12C			CBLN1	COPG2	MAP4K2
RALGPS1			CCDC117	CSPG4	METTL11B
RORB			CCDC80	CST3	MFAP4
RRAD			CD2	CST6	MFAP5
TCEAL2			CD200	CTDSP2	MTF2
TMOD2			CD300LG	DCUN1D3	MTMR3
TRIM14			CD55	DDIT4L	MXRA5
TRIM32			CD93	DDX28	MYOF
VPS51			CDC42BPA	DDX5	P2RX5-TAX1BP3
XPR1			CDKL5	DDX54	PCNT
			CDKN1A	DHCR24	PLEKHO1
			CFI	DISP1	POSTN
			CIZ1	DNAJA4	PPM1J
			CLEC14A	DOCK9	PRDX6
			CLEC7A	DPEP2	PRKG2
			CNP	DUSP16	RHBDL3
			CNTNAP2	DYRK3	RHOD
			COL27A1	DZANK1	RHOU
			COMMD2	EFEMP1	RNF40
			COMP	EFNA5	SEC24D
			CREBBP	EFR3B	SLC1A1
			CTCF	EGFLAM	SNCA
			CTDSP1	EIF4A1	SRPX2
			CUL7	ENPEP	TCF21
			CXADR	ESRRB	TMEM167A
			CYB561	F2RL1	TNFRSF12A
			CYTIP	FASTKD3	WFS1
			DALRD3	FBN3	WIPI1
			DBNDD2	FDFT1	ZDHHC14
			DBP	FIBIN
			DBX2	FOSL2
			DGKG	FRMD6
			DLC1	FRRS1
			DOCK6	FZD7
			DRC1	GCH1
			EHMT2	GLG1
			ELMO1	GOLM1
			ENGASE	GPR1
			ENTPD4	GPR143
			EPAS1	GREB1L
			EPSTI1	GTPBP1
			ETS1	H1FX
			FAP	HACL1
			FOSB	HAPLN3
			FYB2	HBEGF
			GABPA	HIP1R
			GPRC5A	HNMT
			GXYLT2	HOGA1
			HS3ST2	HSPG2
			IDS	IVNS1ABP
			IGFBP6	KCNH7
			IL1RL1	KCNN2
			INPP1	KCTD15
			IRF2BP2	KIF18B
			ITGA7	KLHDC3
			ITPKB	KLHL15
			JARID2	KPNA2
			JCAD	LAMA4
			JMJD1C	LAMA5
			JUND	LDLR
			KCNQ4	LRP4
			KDM2B	LRRC36
			KDR	LSAMP
			KIF26A	MALT1
			KITLG	MAP2K3
			KLF4	MBOAT2
			KLHL25	MEST
			KMT2E	MFGE8
			KRT7	MLYCD
			LGALS2	MST1R
			LITAF	MYBPC2
			LMAN2L	NAP1L5
			LOXL2	NFAM1
			LPAR6	NHSL1
			LRP5	NPC1
			LRRN4	NQO1
			LTBP2	NR4A3
			LUC7L3	NSUN4
			MBLAC2	PAOX
			MCTP1	PAQR7
			MICAL1	PARD3B
			MLLT11	PCOLCE2
			MPP5	PDE4D
			MTHFD2	PDLIM3
			MTSS1	PGGHG
			MYCN	PICALM
			MYO10	POC5
			NDST3	PPARGC1A
			NFIA	PPARGC1B
			NFIC	PPCS
			NGFR	PPP4R4
			NHLRC2	PRICKLE1
			NOTCH1	PSPH
			NOVA2	PTPRO
			NPAS2	PWWP2A
			NT5C	RAB26
			NTHL1	RANBP3
			NTM	RAPGEF4
			P2RY6	RARRES1
			PARP3	RASGRF2
			PDGFB	RGS5
			PEG10	RNF181
			PELI2	RPP38
			PER2	RPRD2
			PHF14	SDF2L1
			PIP5K1C	SEMA4B
			PLA2G15	SEMA4D
			PLCD1	SGK1
			PLPP1	SH3TC2
			PLSCR4	SLC16A6
			PNP	SLC17A9
			PNPLA8	SLC24A3
			PPP2CA	SLC2A3
			PQBP1	SLC38A2
			PRAG1	SLC6A6
			PRG4	SMTNL2
			PRKCH	SPECC1
			PRKD2	SQOR
			PTP4A2	SSBP3
			RAP1GDS1	SUN2
			RAPGEF5	SYT11
			RASD1	SYTL2
			RASIP1	TEF
			RASSF10	THBS1
			RELT	TIMP1
			REXO1	TRIB1
			RFC1	TUBG2
			RFLNB	TWF2
			RFX7	UNC5B
			RGL2	URI1
			RND3	USP40
			RNF135	USP53
			RORA	WWC1
			RPL17	ZDHHC9
			RTTN	ZFP62
			S100A10	ZNF175
			SASH1	ZNF282
			SERPINE1	ZNF395
			SERTAD4
			SETDB1
			SIPA1
			SLC10A6
			SLC35B4
			SLC3A1
			SLC41A2
			SLC7A5
			SMAD6
			SOX18
			ST3GAL5
			STARD4
			TAF7L
			TAL1
			TBC1D2B
			TCIM
			TDRKH
			TENT4B
			THBS4
			TIE1
			TMEM204
			TMOD3
			TNFAIP6
			TNFSF13
			TRAPPC2
			TRAPPC3L
			TRUB2
			UPK3B
			VASH1
			VAT1L
			VCL
			VDR
			WNT5A
			WT1
			XRCC1
			ZBTB12
			ZDHHC12
			ZNF575

## Sheet: S2 list of abbreviations
Abbreviation	Definition
AF	atrial fibrillation
PAF	paroxysmal atrial fibrillation
PeAF	persistent atrial fibrillation
PoAF	post-operative atrial fibrillation
RNA-seq	RNA sequencing
HF	heart failure
SR	sinus rythm
LA/RA	left/right atrium
LAA/RAA	left/right atrial appendage
LV/RV	left/right ventricle
mRNA	messenger RNA
ncRNA	non-coding RNA
lncRNA	long non-coding RNA
miRNA	micro RNA
circRNA	circular RNA
CABG	coronary artery bypass
DEG	differentially expressed gene
EMT	endothelial-to-mesenchymal transition
ECM	extracellular matrix
GWAS	genome-wide association studies
SNP	single nucleotide polymorphism
eQTL	expression quantitavie trait loci
iPSC	induced pluripotent stem cell
CM	cardiomyocyte
CF	cardiac finroblast
RIN	RNA integrity number
scRNA-seq	single cell RNA sequencing
snRNA-seq	single nucleus RNA sequencing
